# Supplementary material for: Nanomaterials Based on Collaboration with Multiple Partners: Zn3Nb2O8 Doped with Eu3+ and/or Amino Substituted Porphyrin Incorporated in Silica Matrices for the Discoloration of Methyl Red
Source: Int J Mol Sci. 2023 May 17;24(10):8920. doi: 10.3390/ijms24108920 (PMC10219493; doi:10.3390/ijms24108920)
Supplement: Supplementary file 1 [file ijms-24-08920-s001.zip]

Archive with 1 entries (1 files):
- ijms-2362551-supplementary.pdf
